# Supplementary material for: Validation of an LC–HRMS Method for Quantifying Indoxyl Sulfate and p-Cresyl Sulfate in Human Serum
Source: Molecules. 2025 Feb 8;30(4):782. doi: 10.3390/molecules30040782 (PMC11857974; doi:10.3390/molecules30040782)
Supplement: Supplementary file 1 [file molecules-30-00782-s001.zip]

Archive with 1 entries (1 files):
- molecules-3418408-supplementary.pdf
